# Supplementary material for: Respiratory Outcomes of Insulin Use in Patients with COPD: A Nationwide Population-Based Cohort Study
Source: Pharmaceuticals (Basel). 2023 Apr 24;16(5):643. doi: 10.3390/ph16050643 (PMC10222134; doi:10.3390/ph16050643)
Supplement: Supplementary file 1 [file pharmaceuticals-16-00643-s001.zip]

Archive with 1 entries (1 files):
- pharmaceuticals-2324935-supplementary.pdf
